# Supplementary material for: Ancestral Stem Cell Reprogramming Genes Active in Hemichordate Regeneration
Source: Front Ecol Evol. Author manuscript; Available in PMC 2023 Mar 31. (PMC10065570; doi:10.3389/fevo.2022.769433)
Supplement: Supplementary tables [file NIHMS1836806-supplement-Supplementary_tables.xlsx]

## Sheet: Klf
Supplementary Table S1
Class	Family	Subclass	Species	Current name(s)	Synonyous name(s)	Accession number or source of sequence		Accession number or source of sequence
KLF	KLF	KLF1	H.sapiens	HsKLF1		NP_006554.1
			M.musculus	MmKLF1		NP_034765.3
		KLF2	H.sapiens	HsKLF2		NP_057354
			M.musculus	MmKLF2		NP_032478
		KLF4	H.sapiens	HsKLF4		XM_006150608		NP_004226.3
			M.musculus	MmKLF4		NP_034767
		KLF2/4	C.intestinalis			KH.C5.154.v1.A.ND1-1
			B.floridae			jgi|Brafl1|82701|fgenesh2_pg.scaffold_114000041
			P.flava			LC622254
			S.kowalevskii			Sakowv30017457m
			S.purpuratus	SpKLF2/4		SPU_020311
		KLF3	H.sapiens	HsKLF3		XM_006169246		NP_057615.3
			M.musculus	MmKLF3		NP_032479
		KLF12	H.sapiens	HsKLF12		XM_006139823		NP_009180.3
			M.musculus	MmKLF12		NP_034766
		KLF8	H.sapiens	HsKLF8		XM_006162614		NP_00918.2
			M.musculus	MmKLF8		NP_776141
		KLF6	H.sapiens	HsKLF6		TSDBG00002459		NP_001291.3
			M.musculus	MmKLF6		NP_035933
		KLF7	H.sapiens	HsKLF7		XM_006142447		NP_003700.1
			M.musculus	MmKLF7		NP_291041
		KLF6/7	P.flava			pfl_40v0_9_20150316_1g7776.t1
			P.flava			pfl_40v0_9_20150316_1g10571.t1
		KLF5	H.sapiens	HsKLF5		KT948685		NP_001721.2
			M.musculus	MmKLF5		NP_033899
		KLF9	H.sapiens	HsKLF9		KT948684		NP_001197.1
			M.musculus	MmKLF9		NP_034768
		KLF13	H.sapiens	HsKLF13		XM_006167284		NP_057079.2
			M.musculus	MmKLF13		NP_067341
		KLF14	H.sapiens	HsKLF14		XM_006158848		NP_619638.2
			M.musculus	MmKLF14		NP_001128565
		KLF16	H.sapiens	HsKLF16		XM_014585496		NP_114124.1
			M.musculus	MmKLF16		NP_510962
		KLF9/13/14/16	P.flava			pfl_40v0_9_20150316_1g16177.t1
		KLF10	H.sapiens	HsKLF10		XM_006145578		NP_005646.1
			M.musculus	MmKLF10		NP_038720
		KLF11	H.sapiens	HsKLF11		XM_006140828		NP_001171189.1
			M.musculus	MmKLF11		NP_848134
		KLF10/11	P.flava			pfl_40v0_9_20150316_1g9887.t1
		KLF17	H.sapiens	HsKLF17		XM_006153770		NP_775755.3
			M.musculus	MmKLF17		NP_083692
			P.flava			pfl_40v0_9_20150316_1g1378.t1
			P.flava			pfl_40v0_9_20150316_1g2844.t1
			P.flava			pfl_40v0_9_20150316_1g16767.t1
		KLF15	H.sapiens	HsKLF15		XM_006169767		NP_054798.1
			M.musculus	MmKLF15		NP_075673

## Sheet: Pou
Supplementary Table S2
Class	Family	Subclass	Species	Current name(s)	Synonyous name(s)	Accession number or source of sequence		Accession number or source of sequence
POU	POU	POU1	H.sapiens	POU1F1		ENSP00000263781.2
			M. musculus	POU1F1		ENSMUSP00000135113.1
			B. floridae			jgi|Brafl1|224999|e_gw.105.175.1
			N. vectensis			jgi|Nemve1|112929|e_gw.114.66.1
		POU2	H.sapiens	POU2F1		ENSP00000356840.2
			M. musculus	POU2F1		ENSMUSP00000124738.1
			H.sapiens	POU2F2		ENSP00000373992.3
			M. musculus	POU2F2		ENSMUSP00000135075.1
			H.sapiens	POU2F3		ENSP00000260264.4
			M. musculus	POU2F3		ENSMUSP00000135115.1
			B. floridae			jgi|Brafl1|117908|estExt_fgenesh2_pg.C_80253
			S. purpuratus			SPU_009262
			P. flava			pfl_40v0_9_20150316_1g3697.t1
			S. kowalevskii			Sakowv30028128m
			C. intestinalis			KH.C4.85.v1.A.ND1-1
			S. purpuratus			SPU_009261
		POU3	H.sapiens	POU3F1		ENSP00000362103.2
			M. musculus	POU3F1		ENSMUSP00000137374.1
			H.sapiens	POU3F2		ENSP00000329170.5
			M. musculus	POU3F2		ENSMUSP00000136147.1
			H.sapiens	POU3F3		ENSP00000355001.2
			M. musculus	POU3F3		ENSMUSP00000052088.2
			H.sapiens	POU3F4		ENSP00000362296.2
			M. musculus	POU3F4		ENSMUSP00000077354.3
			B. floridae			jgi|Brafl1|116913|estExt_fgenesh2_kg.C_3300001
			P. flava			LC622252
			S. kowalevskii			Sakowv30005273m
			S. purpuratus			SPU_016443
			N. vectensis			jgi|Nemve1|129257|e_gw.262.37.1
			B. floridae			jgi|Brafl1|169761|gw.377.50.1
			N. vectensis			jgi|Nemve1|62471|gw.44.212.1
		POU4	H.sapiens	POU4F1		ENSP00000366413.4
			M. musculus	POU4F1		ENSMUSP00000060798.7
			H.sapiens	POU4F2		ENSP00000281321.3
			M. musculus	POU4F2		ENSMUSP00000034115.2
			S. purpuratus	POU4F2		SPU_025632
			H.sapiens	POU4F3		ENSP00000230732.4
			M. musculus	POU4F3		ENSMUSP00000025374.3
			C. intestinalis			KH.C2.42.v1.A.SL1-1
			B. floridae			jgi|Brafl1|215014|e_gw.60.17.1
			P. flava			pfl_40v0_9_20150316_1g14493.t1
			S. kowalevskii			Sakowv30016895m
			N. vectensis			jgi|Nemve1|160868|estExt_gwp.C_160254
		POU5	H.sapiens	POU5F1		ENSP00000259915.7
			M. musculus	POU5F1		ENSMUSP00000025271.9
			H.sapiens	POU5F2		ENSP00000489796.1
			M. musculus	POU5F2		ENSMUSP00000135597.1
		POU6	H.sapiens	POU6F1		ENSP00000330190.11
			M. musculus	POU6F1		ENSMUSP00000145707.1
			H.sapiens	POU6F2		ENSP00000384004.1
			M. musculus	POU6F2		ENSMUSP00000114173.2
			B. floridae			jgi|Brafl1|89661|fgenesh2_pg.scaffold_189000013
			P. flava			pfl_40v0_9_20150316_1g4677.t1
			S. kowalevskii			Sakowv30037098m
			S. kowalevskii			Sakowv30037132m
			S. purpuratus			SPU_010438
			N. vectensis			jgi|Nemve1|7208|gw.41.4.1

## Sheet: Msxlx
Supplementary Table S3
Class	Family	Subclass	Species	Current name(s)	Synonyous name(s)	Accession number or source of sequence		Accession number or source of sequence
MSXLX	MSXLX		B.floridae	AmphiMsxlx		AmphiMsxlx
			B.floridae			jgi|Brafl1|75296|fgenesh2_pg.scaffold_56000154
			B.floridae			jgi|Brafl1|75297|fgenesh2_pg.scaffold_56000155
			P. flava	Pf-Msxlx		LC622253
			S.kowalevskii	Sk-Msxlx		ALR88618.1
			S.purpuratus	Sp-Msxlx		SPU_020565
			T. castaneum			XP_001807502.1
			D. melanogaster	Dm-Msxlx		NP_650921.1
			N.vectensis			jgi|Nemve1|80394|e_gw.3.22.1
			N.vectensis			jgi|Nemve1|80927|e_gw.3.695.1

## Sheet: Table S4
Supplementary Table S4
Non-alignment regions which eliminated for reconstructing the phylogenetic tree.
Class	Gene name	cDNA cloneID	Accession number	Gene model	AA length	Sequence regions used to reconstruct the phylogenetic tree
Klf	Pf-Klf1/2/4	pfh4d48l03	LC622254	pfl_40v0_9_20150316_1g6400.t1	344	1-255, 323-333, 344-347
Pou	Pf-Pou3	pfemg35m19	LC622252	pfl_40v0_9_20150316_1g4969.t1	371	205-235, 237-239, 249-294
Msxlx	Pf-Msxlx	pfemg29g03	LC622253	pfl_40v0_9_20150316_1g13652.t1	369	204-261
List of amino-acid regions in the sequence alignment that were used to reconstruct the molecular phylogenetic tree. The regions used are indicated using the positions of the protein sequences of P. flava as a representative.
